# Supplementary material for: Unearthing the Alleviatory Mechanisms of Brassinolide in Cold Stress in Rice
Source: Life (Basel). 2022 Jun 2;12(6):833. doi: 10.3390/life12060833 (PMC9225285; doi:10.3390/life12060833)
Supplement: Supplementary file 1 [file life-12-00833-s001.zip]

Archive with 1 entries (1 files):
- life-1723109-supplementary.pdf
